# Supplementary material for: High Expression of the Sda Synthase B4GALNT2 Associates with Good Prognosis and Attenuates Stemness in Colon Cancer
Source: Cells. 2020 Apr 11;9(4):948. doi: 10.3390/cells9040948 (PMC7226961; doi:10.3390/cells9040948)
Supplement: Supplementary file 1 [file cells-09-00948-s001.zip › Table S1.xlsx]

## Sheet: Foglio1
Table S1. Enrichment analysis report
#	Pathways	Total	p Value	Min False Discovery Rate	In Data	Network Objects from Active Data
1	Development_Role of HDAC and calcium/calmodulin-dependent kinase (CaMK) in control of skeletal myogenesis	53	0.0013731	0.139306	3	IGF-1, MEF2, MEF2C
2	Skeletal muscle atrophy in COPD	59	0.00187248	0.139306	3	MyHC, MRLC, IGF-1
3	Role of Tissue factor-induced Thrombin signaling in cancerogenesis	65	0.00247234	0.139306	3	Coagulation factor V, PAR1, MRLC
4	Multiple myeloma (general schema)	18	0.00249146	0.139306	2	FGFR3, IGF-1
5	Stem cells_Direct reprogramming of cardiac fibroblasts into cardiomyocytes	20	0.00307759	0.139306	2	c-Kit, MEF2C
6	Blood coagulation_Platelet microparticle generation	72	0.00330766	0.139306	3	MyHC, Coagulation factor V, PAR1
7	Expression targets of Tissue factor signaling in cancer	22	0.00372191	0.139306	2	Coagulation factor V, PAR1
8	Tissue factor signaling in lung cancer	24	0.00442345	0.144868	2	Coagulation factor V, PAR1
9	Stem cells_Auditory hair cell differentiation in embryogenesis	29	0.00642138	0.164163	2	SOX2, FGFR3
10	Development_Transcription factors in segregation of hepatocytic lineage	30	0.00686187	0.164163	2	Activin B, Activin
11	Influence of multiple myeloma cells on bone marrow stromal cells	33	0.00826308	0.164163	2	FGFR3, IGF-1
12	Stem cells_WNT and Notch signaling in early cardiac myogenesis	35	0.00926253	0.164163	2	MEF2C, HEY2
13	Development_MAG-dependent inhibition of neurite outgrowth	37	0.0103132	0.164163	2	MyHC, MRLC
14	Down-regulation of mast cell functions through ITIM-containing inhibitory receptors in asthma	37	0.0103132	0.164163	2	c-Kit, CD200 (OX-2)
15	Stem cells_Oligodendrocyte differentiation (general schema)	38	0.0108574	0.164163	2	FGFR3, IGF-1
16	Stem cells_NOTCH1-induced self-renewal of glioblastoma stem cells	40	0.0119833	0.164163	2	SOX2, HEY2
17	Stem cells_Pancreatic cancer stem cells in tumor metastasis	40	0.0119833	0.164163	2	MyHC, MRLC
18	Main growth factor signaling cascades in multiple myeloma cells	41	0.0125646	0.164163	2	FGFR3, IGF-1
19	Fibroblast/ myofibroblast proliferation in asthmatic airways	41	0.0125646	0.164163	2	PAR1, IGF-1
20	Chemoresistance pathways mediated by constitutive activation of PI3K pathway and BCL-2 in small cell lung cancer	42	0.0131581	0.164163	2	c-Kit, IGF-1
21	Transcription targets of Androgen receptor involved in Prostate Cancer	42	0.0131581	0.164163	2	PAR1, IGF-1
22	Cell adhesion_Integrin-mediated cell adhesion and migration	48	0.0169682	0.19175	2	MyHC, MRLC
23	Transport_The role of AVP in regulation of Aquaporin 2 and renal water reabsorption	50	0.0183306	0.19175	2	MyHC, MRLC
24	Immune response_Function of MEF2 in T lymphocytes	51	0.0190286	0.19175	2	MEF2, MEF2C
25	Stem cells_Endothelial differentiation during embryonic development	51	0.0190286	0.19175	2	FGFR3, HEY2
26	Development_Oligodendrocyte differentiation from adult stem cells	51	0.0190286	0.19175	2	FGFR3, IGF-1
27	Stem cells_Role of growth factors in the maintenance of embryonic stem cell pluripotency	53	0.020458	0.19642	2	SOX2, IGF-1
28	Cell adhesion_ECM remodeling	55	0.021931	0.19642	2	Nidogen, IGF-1
29	Airway smooth muscle contraction in asthma	56	0.0226836	0.19642	2	MyHC, MRLC
30	Nicotine metabolism in liver	56	0.0226836	0.19642	2	INMT, FMO3
31	Ca(2+)-dependent NF-AT signaling in cardiac hypertrophy	57	0.0234468	0.19642	2	MEF2, MEF2C
32	Cytoskeleton remodeling_Regulation of actin cytoskeleton organization by the kinase effectors of Rho GTPases	58	0.0242205	0.19642	2	MyHC, MRLC
33	Stem cells_Schema: Methods of somatic cell reprogramming into induced pluripotent stem cells	6	0.02474	0.19642	1	SOX2
34	Development_Regulation of endothelial progenitor cell differentiation from adult stem cells	60	0.0257992	0.198805	2	c-Kit, PAR1
35	Transcription_Role of VDR in regulation of genes involved in osteoporosis	61	0.0266038	0.199149	2	IGF-1, Calcitonin
36	Neurophysiological process_Activity-dependent synaptic AMPA receptor removal	64	0.0290783	0.205906	2	DRD1IP, NPX1
37	CHDI_Correlations from Replication data_Cytoskeleton and adhesion module	64	0.0290783	0.205906	2	MyHC, MRLC
38	NF-AT signaling in cardiac hypertrophy	65	0.0299229	0.206311	2	IGF-1, MEF2C
39	Development_Growth factors in regulation of oligodendrocyte precursor cell proliferation	67	0.0316414	0.212565	2	FGFR3, IGF-1
40	Calcium-dependent regulation of normal and asthmatic smooth muscle contraction	69	0.0333981	0.213422	2	PAR1, MRLC
41	Immune response_Gastrin in inflammatory response	69	0.0333981	0.213422	2	MEF2, MEF2C
42	Mechanisms of drug resistance in SCLC	70	0.0342905	0.213908	2	c-Kit, IGF-1
43	Blood coagulation_GPCRs in platelet aggregation	71	0.0351923	0.214428	2	PAR1, MRLC
44	G protein-coupled receptors signaling in lung cancer	76	0.0398376	0.237215	2	Gα(i)-specific peptide GPCRs, Gα(q)-specific peptide GPCRs
45	Immune response _CCR3 signaling in eosinophils	77	0.0407933	0.237508	2	MyHC, MRLC
46	L-Tryptophan metabolism (part 1)	81	0.0447021	0.251717	2	SLC7A8, INMT
47	Muscle contraction_GPCRs in the regulation of smooth muscle tone	83	0.046707	0.251717	2	MyHC, MRLC
48	Transcription_HIF-1 targets	95	0.0594002	0.251717	2	AK3, SOX2
49	Macrophage-induced immunosuppression in the tumor microenvironment	96	0.0605067	0.251717	2	PD-L1, ALOX15B
50	Cytoskeleton remodeling_Substance P mediated membrane blebbing	16	0.0646478	0.251717	1	MRLC

## Sheet: Foglio2
Maps
Development_Role of HDAC and calcium/calmodulin-dependent kinase (CaMK) in control of skeletal myogenesis
Skeletal muscle atrophy in COPD
Role of Tissue factor-induced Thrombin signaling in cancerogenesis
Multiple myeloma (general schema)
Stem cells_Direct reprogramming of cardiac fibroblasts into cardiomyocytes
Blood coagulation_Platelet microparticle generation
Expression targets of Tissue factor signaling in cancer
Tissue factor signaling in lung cancer
Stem cells_Auditory hair cell differentiation in embryogenesis
Development_Transcription factors in segregation of hepatocytic lineage
Influence of multiple myeloma cells on bone marrow stromal cells
Stem cells_WNT and Notch signaling in early cardiac myogenesis
Development_MAG-dependent inhibition of neurite outgrowth
Down-regulation of mast cell functions through ITIM-containing inhibitory receptors in asthma
Stem cells_Oligodendrocyte differentiation (general schema)
Stem cells_NOTCH1-induced self-renewal of glioblastoma stem cells
Stem cells_Pancreatic cancer stem cells in tumor metastasis
Main growth factor signaling cascades in multiple myeloma cells
Fibroblast/ myofibroblast proliferation in asthmatic airways
Chemoresistance pathways mediated by constitutive activation of PI3K pathway and BCL-2 in small cell lung cancer
Transcription targets of Androgen receptor involved in Prostate Cancer
Cell adhesion_Integrin-mediated cell adhesion and migration
Transport_The role of AVP in regulation of Aquaporin 2 and renal water reabsorption
Immune response_Function of MEF2 in T lymphocytes
Stem cells_Endothelial differentiation during embryonic development
Development_Oligodendrocyte differentiation from adult stem cells
Stem cells_Role of growth factors in the maintenance of embryonic stem cell pluripotency
Cell adhesion_ECM remodeling
Airway smooth muscle contraction in asthma
Nicotine metabolism in liver
Ca(2+)-dependent NF-AT signaling in cardiac hypertrophy
Cytoskeleton remodeling_Regulation of actin cytoskeleton organization by the kinase effectors of Rho GTPases
Stem cells_Schema: Methods of somatic cell reprogramming into induced pluripotent stem cells
Development_Regulation of endothelial progenitor cell differentiation from adult stem cells
Transcription_Role of VDR in regulation of genes involved in osteoporosis
Neurophysiological process_Activity-dependent synaptic AMPA receptor removal
CHDI_Correlations from Replication data_Cytoskeleton and adhesion module
NF-AT signaling in cardiac hypertrophy
Development_Growth factors in regulation of oligodendrocyte precursor cell proliferation
Calcium-dependent regulation of normal and asthmatic smooth muscle contraction
Immune response_Gastrin in inflammatory response
Mechanisms of drug resistance in SCLC
Blood coagulation_GPCRs in platelet aggregation
G protein-coupled receptors signaling in lung cancer
Immune response _CCR3 signaling in eosinophils
L-Tryptophan metabolism (part 1)
Muscle contraction_GPCRs in the regulation of smooth muscle tone
Transcription_HIF-1 targets
Macrophage-induced immunosuppression in the tumor microenvironment
Cytoskeleton remodeling_Substance P mediated membrane blebbing
