# Supplementary material for: High Expression of the Sda Synthase B4GALNT2 Associates with Good Prognosis and Attenuates Stemness in Colon Cancer
Source: Cells. 2020 Apr 11;9(4):948. doi: 10.3390/cells9040948 (PMC7226961; doi:10.3390/cells9040948)
Supplement: Supplementary file 1 [file cells-09-00948-s001.zip › Table S2.xlsx]

## Sheet: Foglio1
TABLE S2. Genes highly modulated by 3D culture in LS174T cells
Gene Symbol	2D	3D	Fold Change 3D Vs 2D	Corrected p value 3D Vs 2D	Description	Role	Broad cellular function
ATP4A	2.30481	31.1817	13.5289	0.00196326	ATPase, H+/K+ exchanging, alpha polypeptide	Catalyzes the hydrolysis of ATP coupled with the exchange of H(+) and K(+) through the plasma membrane	Energy metabolism
NDUFA4L2	356.716	4055.7	11.3695	0.00155853	NADH dehydrogenase (ubiquinone) 1 alpha subcomplex, 4-like 2	Respiratory electron transport
ANGPTL4	42.2403	428.159	10.1363	0.000963176	angiopoietin-like 4, transcript variant 1	Regulates glucose homeostasis, lipid metabolism, and insulin sensitivity
OLAH	3.84395	38.754	10.0818	0.00547864	oleoyl-ACP hydrolase, transcript variant 2	Contributes to the release of free fatty acids from fatty acid synthase
CA9	803.288	5805.42	7.22707	0.000446774	carbonic anhydrase IX	Hypoxia response
CHGA	5.33151	28.1098	5.27239	0.00226778	chromogranin A (parathyroid secretory protein 1)	Precursor of vasostatin, pancreastatin, and parastatin
PPP1R3G	46.6031	238.114	5.10941	0.000818675	protein phosphatase 1, regulatory subunit 3G	Involved in the regulation of hepatic glycogenesis
LCN15	15459	77132.1	4.98945	0.00284757	lipocalin 15	Transporter of glucose and other small molecules
PFKFB4	734.02	3648.86	4.97107	0.000297578	6-phosphofructo-2-kinase/fructose-2,6-biphosphatase 4	Induced by hypoxia. Involved in glycolysis
ALDOC	1144.96	5454.76	4.76414	0.000430229	aldolase C, fructose-bisphosphate	Glycolytic enzyme
LIPF	3.22268	14.6903	4.55842	0.0214318	lipase, gastric, transcript variant 2	Involved in the digestion of dietary triglycerides
FABP1	2584.82	11604.9	4.48964	0.01074	fatty acid binding protein 1, liver	Binds fatty acids and other hydrophobic ligands
PGM1	1472.23	6277.41	4.26387	0.0214783	phosphoglucomutase 1, transcript variant 1	Glycolytic enzyme
EGLN3	135.497	563.48	4.15861	0.000198244	egl-9 family hypoxia-inducible factor 3	Induced by hypoxia. Adds hydroxyl groups on prolyl residues of HIF-1alpha
PGK1	17615	70131.9	3.98138	0.0012861	phosphoglycerate kinase 1	Glycolytic enzyme
INSM1	3.27257	37.2833	11.3927	0.00478483	insulinoma-associated 1	Transcriptional repressor	Transcription regulation
MEX3B	3.53157	15.7653	4.4641	0.00706991	mex-3 RNA binding family member B	May be involved in post-transcriptional regulatory mechanisms
WT1	109.295	442.549	4.04911	0.00111947	Wilms tumor 1, transcript variant D	Transcription factor. Tumor suppressor
GLI1	94.9894	23.1407	-4.10486	0.00328874	GLI family zinc finger 1, transcript variant 1	Transcriptional activator
TCEANC	22.6847	5.51161	-4.1158	0.0281856	transcription elongation factor A (SII) N-terminal and central domain containing, transcript variant 2	Transcription regulation
RUNX2	32.031	7.31381	-4.37953	0.00548804	runt-related transcription factor 2, transcript variant 1	Transcription factor
BARX1	9.11092	2.02321	-4.50321	0.000170814	BARX homeobox 1	Homeobox transcription factor
EGR2	56.6417	9.79963	-5.77998	0.000519905	early growth response 2, transcript variant 1	Transcription factor
HOXC9	23.157	2.80867	-8.24483	0.00818888	homeobox C9	Homeobox transcription factor
FOS	13399.9	1163.24	-11.5194	0.00127442	FBJ murine osteosarcoma viral oncogene homolog	Transcription factor
TCF4	173.435	12.3506	-14.0427	0.00237197	transcription factor 4, transcript variant 2	Transcription factor
EGR1	19509.8	1166.97	-16.7184	0.000176154	early growth response 1	Transcriptional regulator. Mediates response to hypoxia.
EGR3	57.4893	2.93478	-19.5889	0.00270144	early growth response 3, transcript variant 1	Transcriptional regulator.
FOSB	2295.05	113.596	-20.2037	0.000176154	FBJ murine osteosarcoma viral oncogene homolog B	Transcription factor
NPSR1	24.7474	252.345	10.1968	0.00708187	neuropeptide S receptor 1, transcript variant 2	G-protein coupled receptor	Cell signaling
GPR133	2.58701	16.7631	6.47971	0.00221489	G protein-coupled receptor 133	Orphan membrane receptor. Transduces intracellular signals
P2RY6	3.04697	19.2276	6.3104	0.00506438	pyrimidinergic receptor P2Y, G-protein coupled	G-protein-coupled receptor that responds to extracellular purine and pyrimidine nucleotides
NPSR1	95.8906	569.719	5.94134	0.0179381	neuropeptide S receptor 1	G-proteins coupled receptor
KIT	1318.06	7499.28	5.68963	0.00210113	v-kit Hardy-Zuckerman 4 feline sarcoma viral oncogene homolog, transcript variant 1	Receptor tyrosine kinase. Activates multiple signaling pathways
DKK1	95.0647	424.125	4.46144	0.00993888	dickkopf WNT signaling pathway inhibitor 1	Inhibits beta-catenin-dependent Wnt signaling
HTR1D	6.10785	25.4732	4.17056	0.0289433	5-hydroxytryptamine (serotonin) receptor 1D, G protein-coupled	G-protein coupled receptor for serotonin
ADORA2A	2.88685	11.9337	4.1338	0.0184499	adenosine A2a receptor	Adenosine receptor mediated by G proteins activating adenylyl cyclase
GAL	107.054	423.43	3.9553	0.00805372	galanin/GMAP prepropeptide	Ligand of G-protein coupled receptors, involved in smooth muscle contraction
TGFB2	11.7702	2.96286	-3.97259	0.0143465	transforming growth factor, beta 2, transcript variant 2	Involved in many cellular processes
TAC4	24.0692	5.974	-4.029	0.00610436	tachykinin 4 (hemokinin)	Neurotransmitter
TAS2R46	14.2415	3.2934	-4.32426	0.0123705	taste receptor, type 2, member 46	May play a role in sensing the composition of the gastrointestinal content. G protein coupled receptor
OR51E2	19.0141	3.95596	-4.80644	0.011291	olfactory receptor, family 51, subfamily E, member 2	G-protein-coupled olfactory receptor
RTP3	92.5068	12.6774	-7.29699	0.00644148	receptor (chemosensory) transporter protein 3	Intracellular transporter
FGD5	5.38238	41.4335	7.69798	0.00221489	FYVE, RhoGEF and PH domain containing 5	May play a role in regulating the actin cytoskeleton and cell shape.	Cytoskeleton
KIF19	67.0958	302.032	4.50151	0.00298544	kinesin family member 19	Microtubule-dependent motor protein
CFAP74	6.85511	1.65868	-4.13287	0.00119677	cilia and flagella associated protein 74	Plays a role in cilium movement
CFAP58	7.74866	1.75911	-4.40487	0.00069012	cilia and flagella associated protein 58	Plays a role in cilium movement
GSN	10.7334	2.27195	-4.7243	0.00870013	gelsolin	Plays a role in actin polimerization. Plays a role in ciliogenesis
SLIT1	17.8922	3.5525	-5.0365	0.00471296	slit homolog 1 (Drosophila)	Molecular guidance cue in cellular migration
PHACTR3	9.39297	1.83315	-5.12395	0.00395734	phosphatase and actin regulator 3, transcript variant 1	Actin binding
CLMN	13.2746	2.42163	-5.48169	0.00509831	calmin (calponin-like, transmembrane)	Actin binding
AKR1B15	213.5	2803.21	13.1298	0.000143254	aldo-keto reductase family 1, member B15	NADPH-dependent reductase acting on various aromatic and non aromatic compounds	Detoxification
AKR1B10	350.652	4503.37	12.8429	0.000124528	aldo-keto reductase family 1, member B10	NADPH-dependent reductase acting on various aromatic and non aromatic compounds
AKR1C1	922.712	7236.2	7.84232	0.000110609	aldo-keto reductase family 1, member C1	NADPH-dependent reductase acting on various aromatic and non aromatic compounds
CYP1A1	251.882	2141.07	8.50031	0.000345699	cytochrome P450, family 1, subfamily A, polypeptide 1	Detoxification and synthesis of cholesterol, steroids and other lipids
CYP1A2	193.172	911.485	4.71852	0.00104917	cytochrome P450, family 1, subfamily A, polypeptide 2	Detoxification and synthesis of cholesterol, steroids and other lipids
MT1H	994.236	139.459	-7.12925	0.00197466	metallothionein 1H	Binds heavy metals. Protects from metals and free radicals toxicity
MT1F	4249.37	954.922	-4.44997	0.00151092	metallothionein 1F	Binds heavy metals. Protects from metals and free radicals toxicity
IL37	54.0739	792.536	14.6565	0.00261699	interleukin 37, transcript variant 1	Suppressor of inflammatory and immune responses	Immunity and inflammation
DMBT1	3.35278	28.0419	8.36378	0.00204885	deleted in malignant brain tumors 1, transcript variant 2	Putative tumor suppressor. May play roles in mucosal defense system and cellular immune defense
IL36G	3.44097	20.0734	5.83365	0.00392775	interleukin 36, gamma, transcript variant 1	Member of the interleukin 1 cytokine family
CCL20	37.3396	197.93	5.3008	0.00112754	chemokine (C-C motif) ligand 20, transcript variant 1	Chemotactic for lymphocytes
FAM19A2	41.3588	178.289	4.31079	0.0130837	family with sequence similarity 19 (chemokine (C-C motif)-like), member A2	Neurotrophic factor involved in neuronal survival
ULBP1	43.1885	7.60682	-5.6776	0.00544942	UL16 binding protein 1	Ligand of a Natural Killer cells receptor
IL11	13.1785	2.18273	-6.03761	0.00519529	interleukin 11, transcript variant 1	Stimulates antibody production by B cells
SLC7A14	6.24271	46.9576	7.52199	0.0236814	solute carrier family 7, member 14	Aminoacid transporter	Membrane transport
STC1	2.38362	10.9869	4.60933	0.0122298	stanniocalcin 1	May play a role in the regulation of intestinal calcium and phosphate transport
TCAF2	14.7682	61.9933	4.19776	0.00135853	family with sequence similarity 115, member C	Negative regulator of the plasma membrane cation channel
KCNIP4	12.092	53.4329	4.41885	0.0274501	Kv channel interacting protein 4, transcript variant 5	Potassium channel
KCNG1	282.467	57.3082	-4.92892	0.000576715	potassium channel, voltage gated modifier subfamily G, member 1	Potassium channel subunit
KCNG1	36.343	4.79961	-7.57207	0.00647451	potassium voltage-gated channel, subfamily G, transcript variant X2	Potassium channel
ITGAX	3.78481	57.2472	15.1255	0.00351454	integrin, alpha X (complement component 3 receptor 4 subunit), transcript variant 2	Alpha chain of integrins. Binds fibrinogen	Cell adhesion
PPFIA4	8.60714	98.7034	11.4676	0.00413457	protein tyrosine phosphatase, receptor type, f polypeptide (PTPRF), interacting protein (liprin), alpha 4	May regulate the disassembly of focal adhesions
WISP2	4.02492	38.3306	9.52331	0.00875654	WNT1 inducible signaling pathway protein 2	inhibits the binding of fibrinogen to integrin receptors
CDH15	5.7746	36.4576	6.31344	0.012277	cadherin 15, type 1, M-cadherin (myotubule)	Calcium-dependent cell adhesion proteins
PIGZ	356.588	1594.16	4.47058	0.000864673	phosphatidylinositol glycan anchor biosynthesis, class Z	Involved in GPI anchor biosynthesis
PCDHB5	17.6732	4.30557	-4.10473	0.00916391	protocadherin beta 5	Potential calcium-dependent cell-adhesion protein.
BMP2	6.24989	94.7333	15.1576	0.0059488	bone morphogenetic protein 2	Plays a role in bone and cartilage development	Extracellular matrix
MMP13	2.1926	12.1077	5.52208	0.00138183	matrix metallopeptidase 13 (collagenase 3)	Degradation of extracellular matrix
SPP1	4.467	27.2047	6.09014	0.00248302	secreted phosphoprotein 1, transcript variant 1	Binds to hydroxyapatite. Forms an integral part of the mineralized matrix
SPRR1A	12.5927	51.687	4.10451	0.00135853	small proline-rich protein 1A	Protein of the keratinocyte membrane
SPRR2A	2.5294	26.8384	10.6106	0.000519553	small proline-rich protein 2A	Protein of the keratinocyte membrane
SPRR2D	6.33113	27.3592	4.32137	0.000422965	small proline-rich protein 2D	Protein of the keratinocyte membrane
CABP7	5.55875	147.682	26.5674	0.00119419	calcium binding protein 7	Negatively regulates Golgi-to-plasma membrane trafficking	Intracellular transport
FAM71A	12.4774	2.94573	-4.23574	0.00642013	family with sequence similarity 71, member A	Important for integrity of the Golgi
UNC13D	298.796	68.4328	-4.36627	0.00399636	unc-13 homolog D (C. elegans)	Regulates assembly of recycling and late endosomal structures
PPP2R2C	2.37914	26.4252	11.1071	0.000176154	protein phosphatase 2, regulatory subunit B, gamma, transcript variant 1	Negatively controls cell growth and division	Cell growth
LMO2	15.5917	3.90271	-3.9951	0.0376995	LIM domain only 2 (rhombotin-like 1), transcript variant 1	Crucial role in hematopoietic development
CYR61	2165.97	183.968	-11.7736	0.00210104	cysteine-rich, angiogenic inducer, 61	Promotes cell proliferation, chemotaxis, angiogenesis and cell adhesion
ASB2	2.42857	20.3649	8.38554	0.003787	ankyrin repeat and SOCS box containing 2, transcript variant 2	Subunit of a E3 ubiquitin ligase complex that mediates the degradation of actin-binding proteins.	Ubiquitination
RNF183	109.838	580.194	5.28228	0.00102153	ring finger protein 183	E3 ubiquitin ligase
CDRT1	12.8456	2.95381	-4.34881	0.00677613	CMT1A duplicated region transcript 1, transcript variant 1	Ubiquitin ligase
NDRG1	3282.66	31299	9.53467	0.000198244	N-myc downstream regulated 1, transcript variant 2	Involved in stress response. Necessary for p53-dependent caspase activation and apoptosis	Stress response and apoptosis
UNC5B	1139.01	243.86	-4.67075	0.00232252	unc-5 homolog B (C. elegans), transcript variant 1	Netrin receptor activating apoptosis in the absence of its ligand
WFDC2	46.6372	210.396	4.51134	0.0267186	WAP four-disulfide core domain 2	Broad range protease inhibitor	Protease regulation
PAH	213.943	870.208	4.06748	0.00302078	phenylalanine hydroxylase	phenylalanine metabolism	Aminoacid metabolism
GDAP1L1	101.206	21.6523	-4.67415	0.00744182	ganglioside induced differentiation associated protein 1-like 1, transcript variant 2	Expressed after neuron differentiation induced by ganglioside GD3	Unclear
SCGB2A1	5.85814	26.8113	4.57675	0.0172298	secretoglobin, family 2A, member 1	May bind androgens and other steroids
EDN1	216.359	25.6851	-8.42351	0.00288301	endothelin 1, transcript variant 1	Vasoconstricting peptide
FAM167A	17.6606	3.79599	-4.65245	0.0443069	family with sequence similarity 167, member A	No information
ANKFN1	10.4464	2.2675	-4.60699	0.000983025	ankyrin-repeat and fibronectin type III domain containing 1
KIAA0825	12.2944	2.84093	-4.32761	0.00544942	KIAA0825
TMEM45A	3.93307	16.6718	4.23888	0.0131058	transmembrane protein 45A
CLIP4	2.24497	13.648	6.07937	0.0054141	CAP-GLY domain containing linker protein family, member 4, transcript variant 1
C4orf47	31.2484	203.385	6.50866	0.00217511	chromosome 4 open reading frame 47
C4orf51	1.80549	15.3317	8.49171	0.000188682	chromosome 4 open reading frame 51
Corrected pvalue was calculated using the multiple test correction Benjamini-Hochberg (p<0.05, fold change 3D vs 2D ≥4). Information on the gene role were obtained from: https://www.genecards.org
